# Supplementary material for: Epicatechin Protects Against Post-Cardiac Arrest Brain Injury in Aged Rats via NRG1-Mediated Suppression of Neuroinflammation
Source: Curr Issues Mol Biol. 2025 Sep 24;47(10):793. doi: 10.3390/cimb47100793 (PMC12562848; doi:10.3390/cimb47100793)
Supplement: Supplementary file 1 [file cimb-47-00793-s001.zip]

Archive with 1 entries (1 files):
- cimb-3865264-supplementary.pdf
